# Supplementary material for: Mental Health in the Time of the COVID-19 Pandemic: A Scoping Review of Collateral Effects on Common Mental Disorders (CMDs)
Source: Int J Environ Res Public Health. 2025 Mar 23;22(4):478. doi: 10.3390/ijerph22040478 (PMC12027321; doi:10.3390/ijerph22040478)
Supplement: Supplementary file 1 [file ijerph-22-00478-s001.zip]

Archive with 1 entries (1 files):
- ijerph-3492329-supplementary 3.20_revised 25.03.25.pdf
